# Supplementary material for: Low dose inocula of SARS-CoV-2 Alpha variant transmits more efficiently than earlier variants in hamsters
Source: Commun Biol. 2021 Sep 20;4:1102. doi: 10.1038/s42003-021-02640-x (PMC8452646; doi:10.1038/s42003-021-02640-x)
Supplement: Supplementary file 3 — Supplementary Data 1 [file 42003_2021_2640_MOESM3_ESM.xlsx]

## Sheet: Fig 1 b&c
Calu-3
	HK-405			HK-95			B.1.1.7
24h	15000	41000	45000	30000	40000	20000	26000	30000	25000
48h	380000	500000	500000	500000	600000	400000	500000	600000	380000
72h	2200000	2500000	2400000	1800000	1600000	1600000	1300000	1400000	1500000
92h	380000	290000	410000	310000	80000	130000	130000	50000	80000
Vero-E6
	HK-405			HK-95			B.1.1.7
24h	80000	80000	160000	80000	100000	90000	25000	15000	18000
48h	3000000	11000000	9000000	1200000	2000000	1400000	1100000	1000000	1500000
72h	2000000	1800000	2500000	1000000	1800000	1200000	500000	800000	400000
92h	150000	180000	120000	200000	150000	180000	100000	140000	120000

## Sheet: Fig 1d
hNEpC					hBEpC					hTEpC
	B.1.1.7	HK-405	HK-95			B.1.1.7	HK-405	HK-95			B.1.1.7	HK-405	HK-95
24h	8100	11000	13000		24h	5000	11000	15000		24h	11000	12000	30000
24h	6800	9000	17000		24h	9000	9000	10000		24h	16000	10000	31000
24h	9000	17000	26000		24h	6000	12000	17000		24h	12000	12000	28000
48h	1000	1000	4500		48h	1000	1400	3000		48h	900	1000	2200
48h	1100	1500	5400		48h	1500	2100	1900		48h	1000	1900	2100
48h	1300	2100	2600		48h	1000	3000	1800		48h	560	1200	1700
72h	410	230	480		72h	1300	2000	600		72h	510	450	230
72h	710	180	420		72h	1500	2900	2000		72h	300	420	350
72h	910	610	580		72h	2000	2300	1500		72h	400	470	500

## Sheet: Fig 3a
Nasal turbinate
	HK-405				HK-95				B.1.1.7
1 DPI	440000	640000	350000		410000	350000	300000		130000	300000	180000
2 DPI	150000	120000	70000	150000	25000	40000	360000	420000	200000	120000	150000
3 DPI	52000	80000	50000		43000	40000	60000		50000	22000	45000
4DPI	300	24000	2000	14000	200	25000		2000	19000	200	500	1200
Lung
	HK-405				HK-95				B.1.1.7
1 DPI	7000000	3600000	2000000		5600000	6000000	2900000		3000000	1600000	2200000	2000000
2 DPI	600000	2500000	600000	2000000	1300000	2400000	700000	1200000	2000000	1800000	2200000	2200000
3 DPI	1000000	1300000	800000		1300000	1400000	900000		600000	900000	900000
4DPI	450000	800000	290000	400000	230000	100000	450000	240000	300000	290000	320000	350000

## Sheet: Fig 3b
Nasal Turbinate
HK-15	HK-405	B.1.1.7	HK-95
3000	11000	20000	18000
10000	10000	34000	12000
2000	5000	32000	9000
1500	12000	23000	15000
		38000	23000
Lung
HK-15	HK-405	B.1.1.7	HK-95
12000	1000	10000	36000
800	11000	29000	30000
10000	2000	20000	140000
13000	1000	10000	40000
		4000	80000

## Sheet: Fig 3c
B.1.1.7
	1	2	3	4	5	6	7	8
Day 2	0.517241	0.517241	2.91188	0.517241	3.42792	0.517241	3.57639	4.13554
Day 4	0.517241	0.517241	0.517241	0.517241	5.05268	0.517241	5.96743	5.38673
HK-405
	1	2	3	4	5	6	7	8
Day 2	0.517241	0.517241	0.517241	0.517241	0.517241	0.517241	2.91188	0.517241
Day 4	0.517241	0.517241	0.517241	0.517241	0.517241	0.517241	0.517241	0.517241

## Sheet: Fig 4a
day	HK-405				B.1.1.7					mock
0	100	100	100	100	100	100	100	100	100	100	100	100
1	100.547	101.254	100.08	99.2617	101.712	102.472	100.852	99.461	102.876	101.88	100.54	101.52
2	98.347	97.0029	96.5692	98.3702	98.9301	101.247	99.8153	97.2829	99.195	103.04	101.11	102.3
3	96.2839	89.9452	97.0847	95.534	93.5609	98.6743	97.1575	94.6028	95.9894	104.88	103.54	103.88
4	92.5139	84.2625	93.4673	92.5356	87.9486	94.304	87.8297	93.355	90.854	105.04	105.11	104.2

## Sheet: Fig 4b
Day	HK-405			B.1.1.7
1	4.98324	4.67493	4.62225	5.24425	5.4029	6.00814
2	7.30124	7.22941	7.49042	7.50958	7.88314	8.05077
3	6.0704	6.83669	7.15517	6.98755	7.0091	7.41379
4	5.94588	6.53496	6.53257	6.60919	6.85105	6.92768

## Sheet: Fig 4c
	Bronchiolitis			alveolitis			vasculitis
HK-405	2	3	2	2.5	3	3	2.5	3	3
B.1.1.7	3	2	2	3	2	2	3	3	2.5

## Sheet: Fig. 5
IL-6
	B1.1.7			HK-405			HK-95
0.1 x (2h)	1.40928	0.459854	3.22211	1.30084	0.684231	0.783541	0.600886	1.61314	0.912412
0.1 x (6h)	1.75704	0.773723	1.23671	1.24835	0.587255	0.978125	0.925339	1.22086	1.89364
1 x (2h)	0.868092	2.36131	1.11783	0.678423	1.57521	0.954721	1.64234	1.16841	2.53806
1 x (6h)	1.10584	2.26799	0.744526	1.27836	1.02446	0.978235	1.55349	1.29666	1.52659
IFIT2
	B1.1.7			HK-405			HK-95
0.1 x (2h)	0.59771	1.0687	1.77863	0.74809	1.22137	0.839695	0.329771	0.396947	0.751908
0.1 x (6h)	1.22901	1.8626	2.22137	7.15267	4.61832	5.70229	3.15267	0.977099	1.81679
1 x (2h)	0.524427	0.485496	0.706107	1.38168	1.22901	0.954198	1.24428	0.479389	2.22901
1 x (6h)	0.322901	0.278626	0.327481	13.8168	10.8397	10.1832	2.35878	2.80153	2.58015
ISG15
	B1.1.7			HK-405			HK-95
0.1 x (2h)	25.0056	52.979	51.0877	68.6754	147.46	128.677	43.4035	51.771	42.0499
0.1 x (6h)	41.1709	67.0656	31.273	101.859	518.879	449.711	95.2964	71.7137	131.971
1 x (2h)	64.6646	78.0062	54.0149	277.976	189.702	192.872	87.3688	113.314	88.8976
1 x (6h)	199.344	154.575	209.739	446.948	840.606	854.551	449.496	526.072	463.278
CXCL10
	B1.1.7			HK-405			HK-95
0.1 x (2h)	2.79983	2.03394	2.99043	0.832028	1.61358	2.04961	1.36205	1.92602	2.93908
0.1 x (6h)	2.79983	1.8094	5.59965	20.188	12.6005	17.5979	8.78764	7.28808	6.61967
1 x (2h)	2.19669	2.97998	3.04265	2.02176	3.64404	4.40731	3.33507	2.51088	4.12458
1 x (6h)	1.0322	1.05396	0.75544	15.839	8.84856	12.087	4.24456	3.19408	3.59356
